# Supplementary material for: Polystyrene Microplastics Induce Photosynthetic Impairment in Navicula sp. at Physiological and Transcriptomic Levels
Source: Int J Mol Sci. 2024 Dec 27;26(1):148. doi: 10.3390/ijms26010148 (PMC11720487; doi:10.3390/ijms26010148)
Supplement: Supplementary file 1 [file ijms-26-00148-s001.zip]

Archive with 1 entries (1 files):
- ijms-3373814-supplementary.pdf
